# Supplementary material for: Ancient diversity of Afrotropical Microborus: three endemic species – not one widespread
Source: Zookeys. 2017 Oct 19;(710):33–42. doi: 10.3897/zookeys.710.14902 (PMC5704202; doi:10.3897/zookeys.710.14902)
Supplement: XML Treatment for Microborus [file zookeys.710.14902-treatment1.xml]

<!DOCTYPE tp:taxon-treatment
  PUBLIC "-//TaxonX//DTD Taxonomic Treatment Publishing DTD v0 20100105//EN" "tax-treatment-NSO.dtd">
<tp:taxon-treatment xmlns:tp="http://www.plazi.org/taxpub"><tp:treatment-meta><kwd-group><label>Taxon classification</label><kwd><named-content xmlns:xlink="http://www.w3.org/1999/xlink" content-type="kingdom">Animalia</named-content></kwd><kwd><named-content xmlns:xlink="http://www.w3.org/1999/xlink" content-type="order">Coleoptera</named-content></kwd><kwd><named-content xmlns:xlink="http://www.w3.org/1999/xlink" content-type="family">Curculionidae</named-content></kwd></kwd-group><mixed-citation publication-type="journal"><person-group><name><surname>Jordal</surname><given-names>Bjarte H.</given-names></name></person-group><article-title>Ancient diversity of Afrotropical <italic><tp:taxon-name><tp:taxon-name-part taxon-name-part-type="genus" reg="Microborus">Microborus</tp:taxon-name-part></tp:taxon-name></italic>: three endemic species – not one widespread</article-title><source>Zookeys</source><day>19</day><month>10</month><year>2017</year><volume>2017</volume><issue>710</issue><fpage>33</fpage><lpage>42</lpage><pub-id pub-id-type="doi">10.3897/zookeys.710.14902</pub-id></mixed-citation></tp:treatment-meta><tp:nomenclature><tp:taxon-name>
            <tp:taxon-name-part taxon-name-part-type="genus" reg="Microborus">Microborus</tp:taxon-name-part>
          </tp:taxon-name><tp:taxon-authority>Blandford, 1897</tp:taxon-authority></tp:nomenclature><tp:treatment-sec sec-type="type species" id="SECID0EYGAC"><title>Type species.</title><p>
            <italic><tp:taxon-name><tp:taxon-name-part taxon-name-part-type="genus" reg="Microborus">Microborus</tp:taxon-name-part> <tp:taxon-name-part taxon-name-part-type="species" reg="boops">boops</tp:taxon-name-part></tp:taxon-name></italic> Blandford, 1897</p></tp:treatment-sec><tp:treatment-sec sec-type="diagnosis" id="SECID0EJHAC"><title>Diagnosis.</title><p>Small slender species with pronotum laterally costate, anteriorly unarmed; procoxae separated by broad prosternal process; eyes large, approximate below; antennal club globular without sutures, funicle 6-segmented; elytral interstriae 7 sharply raised on declivity and curved towards elytral interstriae 9 to form a postero-lateral costa on declivity.</p></tp:treatment-sec></tp:taxon-treatment>
