# Supplementary material for: Ancient diversity of Afrotropical Microborus: three endemic species – not one widespread
Source: Zookeys. 2017 Oct 19;(710):33–42. doi: 10.3897/zookeys.710.14902 (PMC5704202; doi:10.3897/zookeys.710.14902)
Supplement: XML Treatment for Microborus angustus [file zookeys.710.14902-treatment2.xml]

<!DOCTYPE tp:taxon-treatment
  PUBLIC "-//TaxonX//DTD Taxonomic Treatment Publishing DTD v0 20100105//EN" "tax-treatment-NSO.dtd">
<tp:taxon-treatment xmlns:tp="http://www.plazi.org/taxpub"><tp:treatment-meta><kwd-group><label>Taxon classification</label><kwd><named-content xmlns:xlink="http://www.w3.org/1999/xlink" content-type="kingdom">Animalia</named-content></kwd><kwd><named-content xmlns:xlink="http://www.w3.org/1999/xlink" content-type="order">Coleoptera</named-content></kwd><kwd><named-content xmlns:xlink="http://www.w3.org/1999/xlink" content-type="family">Curculionidae</named-content></kwd></kwd-group><mixed-citation publication-type="journal"><person-group><name><surname>Jordal</surname><given-names>Bjarte H.</given-names></name></person-group><article-title>Ancient diversity of Afrotropical <italic><tp:taxon-name><tp:taxon-name-part taxon-name-part-type="genus" reg="Microborus">Microborus</tp:taxon-name-part></tp:taxon-name></italic>: three endemic species – not one widespread</article-title><source>Zookeys</source><day>19</day><month>10</month><year>2017</year><volume>2017</volume><issue>710</issue><fpage>33</fpage><lpage>42</lpage><pub-id pub-id-type="doi">10.3897/zookeys.710.14902</pub-id></mixed-citation></tp:treatment-meta><tp:nomenclature><tp:taxon-name>
            <tp:taxon-name-part taxon-name-part-type="genus" reg="Microborus">Microborus</tp:taxon-name-part>
            <tp:taxon-name-part taxon-name-part-type="species" reg="angustus">angustus</tp:taxon-name-part>
            <object-id xmlns:xlink="http://www.w3.org/1999/xlink" content-type="zoobank" xlink:type="simple">http://zoobank.org/B02BF8A3-3D75-4518-BDA0-617A3D748DFC</object-id>
          </tp:taxon-name><tp:taxon-authority>Jordal</tp:taxon-authority><tp:taxon-status xmlns:xlink="http://www.w3.org/1999/xlink" xlink:type="simple">sp. n.</tp:taxon-status><xref ref-type="fig" rid="F2">Figs 3–4</xref><xref ref-type="fig" rid="F3">, 9–11</xref><xref ref-type="fig" rid="F4">, 18–20</xref></tp:nomenclature><tp:treatment-sec sec-type="type material" id="SECID0EDJAC"><title>Type material examined.</title><p>Holotype: Cameroon, Mt. Cameroon south slope, 1600m alt., <italic><tp:taxon-name><tp:taxon-name-part taxon-name-part-type="genus" reg="Ficus">Ficus</tp:taxon-name-part></tp:taxon-name></italic> branch, B. Jordal 28xi-8 [28. Nov. 2007]. <named-content xmlns:xlink="http://www.w3.org/1999/xlink" content-type="dwc:institutional_code" xlink:type="simple">ZMBN</named-content>/ENT_Scol4932. Paratypes (8): same data as HT (<named-content xmlns:xlink="http://www.w3.org/1999/xlink" content-type="dwc:institutional_code" xlink:type="simple">ZMBN</named-content>/ENT_Scol4933-4940). (GIS: 4.12, 9.16). All types deposited in <named-content xmlns:xlink="http://www.w3.org/1999/xlink" content-type="dwc:institutional_code" xlink:type="simple">ZMBN</named-content>.</p></tp:treatment-sec><tp:treatment-sec sec-type="diagnosis" id="SECID0E6JAC"><title>Diagnosis.</title><p>A very elongated, almost black species, with impressed elytral striae and a distinct costate rim along the postero-lateral margin of elytral declivity.</p></tp:treatment-sec><tp:treatment-sec sec-type="description" id="SECID0EEKAC"><title>Description</title><p>
            <bold>(male and female).</bold> <italic>Length</italic> 1.3–1.5 mm, 2.7–2.8 × longer than wide.<italic>Colour</italic> dark brown, almost, black, legs and antennae light brown.</p><p>
            <italic>Head.</italic> Eyes separated above by 1.4 × their width. Frons reticulate and deeply punctured, smooth and shiny at level of antennal insertion, vestiture consisting of a few scant fine setae.</p><p>
            <italic>Pronotum</italic> smooth, shiny, with densely placed punctures.</p><p>
            <italic>Elytra</italic> with all striae impressed, punctures deep, subconfluent; interstriae as wide as striae, with very fine irregularly spaced punctures; postero-lateral rim sharply elevated with 3–6 sharp granules. Vestiture consisting of few long, fine, erect golden setae.</p><p>
            <italic>Legs.</italic> Protibiae with three lateral teeth (embedded denticles), and one additional tooth just above the inner mucro; posterior face smooth.</p><p>
            <italic>Ventral vestiture</italic> simple, on ventrites very fine, short setae.</p><p>
            <italic>Wings</italic> typical for weevils, costa with two setae close to each other near base, and one seta two-thirds the distance towards the stigmal patch; anal field missing, posterior margin with long fine setae; stigmal patch with two short, sharp setae, each on a small tubercle.</p><p>
            <italic>Proventriculus</italic> with apical plate well developed, median suture wide open, sutural teeth long and sharp, apical teeth and marginal bristles missing, closing teeth long and prominent, &gt;10 large femoral teeth.</p><p>
            <italic>Male genitalia</italic> very simple, spiculum gastrale not present, no distinction between apophyses and aedeagal body, internal sac with granulated surface, tegmen open dorsally, gradually broader ventrally with a short manubrium.</p><fig id="F2" position="float" orientation="portrait"><label>Figures 3–8.</label><caption><p>Dorsal and lateral view of the Afrotropical species of <italic><tp:taxon-name><tp:taxon-name-part taxon-name-part-type="genus" reg="Microborus">Microborus</tp:taxon-name-part></tp:taxon-name></italic>. <bold>3–4</bold> <italic><tp:taxon-name><tp:taxon-name-part taxon-name-part-type="genus" reg="Microborus">M.</tp:taxon-name-part> <tp:taxon-name-part taxon-name-part-type="species" reg="angustatus">angustatus</tp:taxon-name-part></tp:taxon-name></italic> <bold>5–6</bold> <italic><tp:taxon-name><tp:taxon-name-part taxon-name-part-type="genus" reg="Microborus">M.</tp:taxon-name-part> <tp:taxon-name-part taxon-name-part-type="species" reg="brevisetosus">brevisetosus</tp:taxon-name-part></tp:taxon-name></italic> <bold>7–8</bold> <italic><tp:taxon-name><tp:taxon-name-part taxon-name-part-type="genus" reg="Microborus">M.</tp:taxon-name-part> <tp:taxon-name-part taxon-name-part-type="species" reg="camerunus">camerunus</tp:taxon-name-part></tp:taxon-name></italic>.</p></caption><graphic xmlns:xlink="http://www.w3.org/1999/xlink" xlink:href="zookeys-710-033-g002.jpg" position="float" orientation="portrait" xlink:type="simple" id="oo_163039.jpg"/></fig><fig id="F3" position="float" orientation="portrait"><label>Figures 9–17.</label><caption><p>Head, venter and declivity of the Afrotropical species of <italic><tp:taxon-name><tp:taxon-name-part taxon-name-part-type="genus" reg="Microborus">Microborus</tp:taxon-name-part></tp:taxon-name></italic>. <bold>9–11</bold> <italic><tp:taxon-name><tp:taxon-name-part taxon-name-part-type="genus" reg="Microborus">M.</tp:taxon-name-part> <tp:taxon-name-part taxon-name-part-type="species" reg="angustatus">angustatus</tp:taxon-name-part></tp:taxon-name></italic> <bold>12–14</bold> <italic><tp:taxon-name><tp:taxon-name-part taxon-name-part-type="genus" reg="Microborus">M.</tp:taxon-name-part> <tp:taxon-name-part taxon-name-part-type="species" reg="brevisetosus">brevisetosus</tp:taxon-name-part></tp:taxon-name></italic> <bold>15–17</bold> <italic><tp:taxon-name><tp:taxon-name-part taxon-name-part-type="genus" reg="Microborus">M.</tp:taxon-name-part> <tp:taxon-name-part taxon-name-part-type="species" reg="camerunus">camerunus</tp:taxon-name-part></tp:taxon-name></italic>.</p></caption><graphic xmlns:xlink="http://www.w3.org/1999/xlink" xlink:href="zookeys-710-033-g003.jpg" position="float" orientation="portrait" xlink:type="simple" id="oo_163040.jpg"/></fig><fig id="F4" position="float" orientation="portrait"><label>Figures 18–20.</label><caption><p>Internal features of <italic><tp:taxon-name><tp:taxon-name-part taxon-name-part-type="genus" reg="Microborus">Microborus</tp:taxon-name-part> <tp:taxon-name-part taxon-name-part-type="species" reg="angustus">angustus</tp:taxon-name-part></tp:taxon-name></italic>. <bold>18</bold> wing base <bold>19</bold> proventriculus <bold>20</bold> aedeagus.</p></caption><graphic xmlns:xlink="http://www.w3.org/1999/xlink" xlink:href="zookeys-710-033-g004.jpg" position="float" orientation="portrait" xlink:type="simple" id="oo_163041.jpg"/></fig></tp:treatment-sec><tp:treatment-sec sec-type="etymology" id="SECID0EFAAE"><title>Etymology.</title><p>Latin adjective <italic><tp:taxon-name><tp:taxon-name-part taxon-name-part-type="species" reg="angustus">angustus</tp:taxon-name-part></tp:taxon-name></italic>, meaning narrow. This is the most elongated species in the genus in the Afrotropical region.</p></tp:treatment-sec><tp:treatment-sec sec-type="distribution" id="SECID0EVAAE"><title>Distribution and biology.</title><p>Only known from the type locality. It was taken together with <italic><tp:taxon-name><tp:taxon-name-part taxon-name-part-type="genus" reg="Microborus">M.</tp:taxon-name-part> <tp:taxon-name-part taxon-name-part-type="species" reg="camerunus">camerunus</tp:taxon-name-part></tp:taxon-name></italic> (Eggers, 1919) under thick bark of a fallen <italic><tp:taxon-name><tp:taxon-name-part taxon-name-part-type="genus" reg="Ficus">Ficus</tp:taxon-name-part></tp:taxon-name></italic> tree. Both species used entrance holes made by <italic><tp:taxon-name><tp:taxon-name-part taxon-name-part-type="genus" reg="Xyleborus">Xyleborus</tp:taxon-name-part> <tp:taxon-name-part taxon-name-part-type="species" reg="principalis">principalis</tp:taxon-name-part></tp:taxon-name></italic> Eichhoff, 1878.</p><!--PageBreak--></tp:treatment-sec></tp:taxon-treatment>
