# Supplementary material for: Ancient diversity of Afrotropical Microborus: three endemic species – not one widespread
Source: Zookeys. 2017 Oct 19;(710):33–42. doi: 10.3897/zookeys.710.14902 (PMC5704202; doi:10.3897/zookeys.710.14902)
Supplement: XML Treatment for Microborus brevisetosus [file zookeys.710.14902-treatment3.xml]

<!DOCTYPE tp:taxon-treatment
  PUBLIC "-//TaxonX//DTD Taxonomic Treatment Publishing DTD v0 20100105//EN" "tax-treatment-NSO.dtd">
<tp:taxon-treatment xmlns:tp="http://www.plazi.org/taxpub"><tp:treatment-meta><kwd-group><label>Taxon classification</label><kwd><named-content xmlns:xlink="http://www.w3.org/1999/xlink" content-type="kingdom">Animalia</named-content></kwd><kwd><named-content xmlns:xlink="http://www.w3.org/1999/xlink" content-type="order">Coleoptera</named-content></kwd><kwd><named-content xmlns:xlink="http://www.w3.org/1999/xlink" content-type="family">Curculionidae</named-content></kwd></kwd-group><mixed-citation publication-type="journal"><person-group><name><surname>Jordal</surname><given-names>Bjarte H.</given-names></name></person-group><article-title>Ancient diversity of Afrotropical <italic><tp:taxon-name><tp:taxon-name-part taxon-name-part-type="genus" reg="Microborus">Microborus</tp:taxon-name-part></tp:taxon-name></italic>: three endemic species – not one widespread</article-title><source>Zookeys</source><day>19</day><month>10</month><year>2017</year><volume>2017</volume><issue>710</issue><fpage>33</fpage><lpage>42</lpage><pub-id pub-id-type="doi">10.3897/zookeys.710.14902</pub-id></mixed-citation></tp:treatment-meta><tp:nomenclature><tp:taxon-name>
            <tp:taxon-name-part taxon-name-part-type="genus" reg="Microborus">Microborus</tp:taxon-name-part>
            <tp:taxon-name-part taxon-name-part-type="species" reg="brevisetosus">brevisetosus</tp:taxon-name-part>
            <object-id xmlns:xlink="http://www.w3.org/1999/xlink" content-type="zoobank" xlink:type="simple">http://zoobank.org/17AC91AF-2FA6-46B3-8D16-CB8FC53E9FA4</object-id>
          </tp:taxon-name><tp:taxon-authority>Jordal</tp:taxon-authority><tp:taxon-status xmlns:xlink="http://www.w3.org/1999/xlink" xlink:type="simple">sp. n.</tp:taxon-status><xref ref-type="fig" rid="F2">Figs 5–6</xref><xref ref-type="fig" rid="F3">, 12–14</xref><!--PageBreak--></tp:nomenclature><tp:treatment-sec sec-type="type material" id="SECID0ELDAE"><title>Type material examined.</title><p>Holotype: Madagascar, Boeny province, Ankarafantsika NP, 200 m alt. GIS [-16.264, 46.828], ex <italic><tp:taxon-name><tp:taxon-name-part taxon-name-part-type="genus" reg="Stereospermum">Stereospermum</tp:taxon-name-part></tp:taxon-name></italic> standing tree, 8.May.2015, B. Jordal leg. (<named-content xmlns:xlink="http://www.w3.org/1999/xlink" content-type="dwc:institutional_code" xlink:type="simple">ZMBN</named-content>/ENT_Scol4929). Paratypes (2): same data as HT (<named-content xmlns:xlink="http://www.w3.org/1999/xlink" content-type="dwc:institutional_code" xlink:type="simple">ZMBN</named-content>/ENT_Scol4930). Madagascar, Forêt de Tsimembo, 11.0 km 346° NNW Soatana, GIS [-18.995, 44.444], 21.Nov.2001, B. Fischer, BLF4508, (1). HT and one PT in <named-content xmlns:xlink="http://www.w3.org/1999/xlink" content-type="dwc:institutional_code" xlink:type="simple">ZMBN</named-content>, 1 PT in <named-content xmlns:xlink="http://www.w3.org/1999/xlink" content-type="dwc:institutional_code" xlink:type="simple">CAS</named-content>.</p></tp:treatment-sec><tp:treatment-sec sec-type="diagnosis" id="SECID0EMEAE"><title>Diagnosis.</title><p>Distinguished from <italic><tp:taxon-name><tp:taxon-name-part taxon-name-part-type="genus" reg="Microborus">M.</tp:taxon-name-part> <tp:taxon-name-part taxon-name-part-type="species" reg="camerunus">camerunus</tp:taxon-name-part></tp:taxon-name></italic> (Eggers) by the much more abundant short setae in the lower frons, nearly moustache-like on epistoma, ventrites 2–4 with regular transverse rows of fine recumbent setae, and posterior face of protibiae with 3–5 sharp granules. It is distinguished from <italic><tp:taxon-name><tp:taxon-name-part taxon-name-part-type="genus" reg="Microborus">M.</tp:taxon-name-part> <tp:taxon-name-part taxon-name-part-type="species" reg="boops">boops</tp:taxon-name-part></tp:taxon-name></italic> by the short and bristle-like setae on elytral interstriae on declivity.</p><!--PageBreak--></tp:treatment-sec><tp:treatment-sec sec-type="description" id="SECID0EJFAE"><title>Description</title><p>
            <bold>(male and female).</bold> <italic>Length</italic> 1.4 mm, 2.6 × longer than wide. <italic>Colour</italic> reddish brown, pronotum darker.</p><p>
            <italic>Head.</italic> Eyes separated above by 0.6 × their width. Frons reticulated and lightly punctured, protruding slightly below eyes, vestiture consisting of &gt;50 short setae, longer between eyes and some on epistoma.</p><p>
            <italic>Pronotum</italic> smooth, shiny, with densely placed puntures.</p><p>
            <italic>Elytra</italic> with striae impressed, punctures deep, spaced by distance equal to their diameter; interstriae about half as broad as striae, with very fine irregularly spaced punctures; postero-lateral interstrial rim slightly elevated with 2–3 blunt granules. Vestiture consisting of a few longer, erect, golden setae on discal interstriae, with densely placed, short, stiff setae on declivity.</p><p>
            <italic>Legs.</italic> Protibiae with three lateral teeth (embedded denticles), and one additional tooth just above the inner mucro; posterior face rough.</p><p>
            <italic>Ventral vestiture</italic> simple, on ventrites 1–4 consisting of fine, long recumbent setae forming transverse rows.</p></tp:treatment-sec><tp:treatment-sec sec-type="etymology" id="SECID0EJGAE"><title>Etymology.</title><p>Latin adjectives <italic>brevis</italic>, meaning short, and <italic>setosus</italic>, meaning bristly, referring to the very short stiff interstrial setae on the elytral declivity.</p></tp:treatment-sec><tp:treatment-sec sec-type="distribution" id="SECID0ETGAE"><title>Distribution and biology.</title><p>Madagascar: Boeny, Melaky, Diana and Analanjirofo provinces. Specimens were examined only from the western part of the island. It is presumed that Schedl’s reported specimens from the east and north of the island are conspecific. The collection from Ankarafantsika (Fig. <xref ref-type="fig" rid="F1">1</xref>) was taken from brood galleries under thick bark of a standing <italic><tp:taxon-name><tp:taxon-name-part taxon-name-part-type="genus" reg="Stereospermum">Stereospermum</tp:taxon-name-part></tp:taxon-name></italic> tree, iniated via the entrance holes of <italic><tp:taxon-name><tp:taxon-name-part taxon-name-part-type="genus" reg="Euplatypus">Euplatypus</tp:taxon-name-part> <tp:taxon-name-part taxon-name-part-type="species" reg="madagascariensis">madagascariensis</tp:taxon-name-part></tp:taxon-name></italic> (Chapuis, 1865).</p></tp:treatment-sec><tp:treatment-sec><!--Section generated to contain objects referenced in tp:taxon-treatment.--><fig id="F2" position="float" orientation="portrait"><label>Figures 3–8.</label><caption><p>Dorsal and lateral view of the Afrotropical species of <italic><tp:taxon-name><tp:taxon-name-part taxon-name-part-type="genus" reg="Microborus">Microborus</tp:taxon-name-part></tp:taxon-name></italic>. <bold>3–4</bold> <italic><tp:taxon-name><tp:taxon-name-part taxon-name-part-type="genus" reg="Microborus">M.</tp:taxon-name-part> <tp:taxon-name-part taxon-name-part-type="species" reg="angustatus">angustatus</tp:taxon-name-part></tp:taxon-name></italic> <bold>5–6</bold> <italic><tp:taxon-name><tp:taxon-name-part taxon-name-part-type="genus" reg="Microborus">M.</tp:taxon-name-part> <tp:taxon-name-part taxon-name-part-type="species" reg="brevisetosus">brevisetosus</tp:taxon-name-part></tp:taxon-name></italic> <bold>7–8</bold> <italic><tp:taxon-name><tp:taxon-name-part taxon-name-part-type="genus" reg="Microborus">M.</tp:taxon-name-part> <tp:taxon-name-part taxon-name-part-type="species" reg="camerunus">camerunus</tp:taxon-name-part></tp:taxon-name></italic>.</p></caption><graphic xmlns:xlink="http://www.w3.org/1999/xlink" xlink:href="zookeys-710-033-g002.jpg" position="float" orientation="portrait" xlink:type="simple" id="oo_163039.jpg"/></fig><fig id="F3" position="float" orientation="portrait"><label>Figures 9–17.</label><caption><p>Head, venter and declivity of the Afrotropical species of <italic><tp:taxon-name><tp:taxon-name-part taxon-name-part-type="genus" reg="Microborus">Microborus</tp:taxon-name-part></tp:taxon-name></italic>. <bold>9–11</bold> <italic><tp:taxon-name><tp:taxon-name-part taxon-name-part-type="genus" reg="Microborus">M.</tp:taxon-name-part> <tp:taxon-name-part taxon-name-part-type="species" reg="angustatus">angustatus</tp:taxon-name-part></tp:taxon-name></italic> <bold>12–14</bold> <italic><tp:taxon-name><tp:taxon-name-part taxon-name-part-type="genus" reg="Microborus">M.</tp:taxon-name-part> <tp:taxon-name-part taxon-name-part-type="species" reg="brevisetosus">brevisetosus</tp:taxon-name-part></tp:taxon-name></italic> <bold>15–17</bold> <italic><tp:taxon-name><tp:taxon-name-part taxon-name-part-type="genus" reg="Microborus">M.</tp:taxon-name-part> <tp:taxon-name-part taxon-name-part-type="species" reg="camerunus">camerunus</tp:taxon-name-part></tp:taxon-name></italic>.</p></caption><graphic xmlns:xlink="http://www.w3.org/1999/xlink" xlink:href="zookeys-710-033-g003.jpg" position="float" orientation="portrait" xlink:type="simple" id="oo_163040.jpg"/></fig><fig id="F1" position="float" orientation="portrait"><label>Figures 1–2.</label><caption><p>Typical host plant condition for species of <italic><tp:taxon-name><tp:taxon-name-part taxon-name-part-type="genus" reg="Microborus">Microborus</tp:taxon-name-part></tp:taxon-name></italic>. <bold>1</bold> Standing <italic><tp:taxon-name><tp:taxon-name-part taxon-name-part-type="genus" reg="Stereospermum">Stereospermum</tp:taxon-name-part></tp:taxon-name></italic> tree with thick bark, with attacks of ambrosia beetles, cossonine weevils and <italic><tp:taxon-name><tp:taxon-name-part taxon-name-part-type="genus" reg="Microborus">Microborus</tp:taxon-name-part></tp:taxon-name></italic> in the lower bole (Ankarafantsika NP, Madagascar). <bold>2</bold> Inner side of bark with tunnels made by <italic><tp:taxon-name><tp:taxon-name-part taxon-name-part-type="genus" reg="Microborus">M.</tp:taxon-name-part> <tp:taxon-name-part taxon-name-part-type="species" reg="brevisetosus">brevisetosus</tp:taxon-name-part></tp:taxon-name></italic> Jordal, starting from the entrance hole of <italic><tp:taxon-name><tp:taxon-name-part taxon-name-part-type="genus" reg="Euplatypus">Euplatypus</tp:taxon-name-part> <tp:taxon-name-part taxon-name-part-type="species" reg="madagascariensis">madagascariensis</tp:taxon-name-part></tp:taxon-name></italic> (Schedl).</p></caption><graphic xmlns:xlink="http://www.w3.org/1999/xlink" xlink:href="zookeys-710-033-g001.jpg" position="float" orientation="portrait" xlink:type="simple" id="oo_163038.jpg"/></fig></tp:treatment-sec></tp:taxon-treatment>
