# Supplementary material for: Ancient diversity of Afrotropical Microborus: three endemic species – not one widespread
Source: Zookeys. 2017 Oct 19;(710):33–42. doi: 10.3897/zookeys.710.14902 (PMC5704202; doi:10.3897/zookeys.710.14902)
Supplement: XML Treatment for Microborus camerunus [file zookeys.710.14902-treatment4.xml]

<!DOCTYPE tp:taxon-treatment
  PUBLIC "-//TaxonX//DTD Taxonomic Treatment Publishing DTD v0 20100105//EN" "tax-treatment-NSO.dtd">
<tp:taxon-treatment xmlns:tp="http://www.plazi.org/taxpub"><tp:treatment-meta><kwd-group><label>Taxon classification</label><kwd><named-content xmlns:xlink="http://www.w3.org/1999/xlink" content-type="kingdom">Animalia</named-content></kwd><kwd><named-content xmlns:xlink="http://www.w3.org/1999/xlink" content-type="order">Coleoptera</named-content></kwd><kwd><named-content xmlns:xlink="http://www.w3.org/1999/xlink" content-type="family">Curculionidae</named-content></kwd></kwd-group><mixed-citation publication-type="journal"><person-group><name><surname>Jordal</surname><given-names>Bjarte H.</given-names></name></person-group><article-title>Ancient diversity of Afrotropical <italic><tp:taxon-name><tp:taxon-name-part taxon-name-part-type="genus" reg="Microborus">Microborus</tp:taxon-name-part></tp:taxon-name></italic>: three endemic species – not one widespread</article-title><source>Zookeys</source><day>19</day><month>10</month><year>2017</year><volume>2017</volume><issue>710</issue><fpage>33</fpage><lpage>42</lpage><pub-id pub-id-type="doi">10.3897/zookeys.710.14902</pub-id></mixed-citation></tp:treatment-meta><tp:nomenclature><tp:taxon-name>
            <tp:taxon-name-part taxon-name-part-type="genus" reg="Microborus">Microborus</tp:taxon-name-part>
            <tp:taxon-name-part taxon-name-part-type="species" reg="camerunus">camerunus</tp:taxon-name-part>
          </tp:taxon-name><tp:taxon-authority>(Eggers, 1919)</tp:taxon-authority><tp:taxon-status xmlns:xlink="http://www.w3.org/1999/xlink" xlink:type="simple">stat. n.</tp:taxon-status><xref ref-type="fig" rid="F2">Figs 7–8</xref><xref ref-type="fig" rid="F3">, 15–17</xref><tp:nomenclature-citation-list><tp:nomenclature-citation><tp:taxon-name>
                <tp:taxon-name-part taxon-name-part-type="genus" reg="Pseudocrypturgus">Pseudocrypturgus</tp:taxon-name-part> <tp:taxon-name-part taxon-name-part-type="species" reg="camerunus">camerunus</tp:taxon-name-part></tp:taxon-name><comment>Eggers, 1919: 236, original description.</comment></tp:nomenclature-citation><tp:nomenclature-citation><tp:taxon-name>
                <tp:taxon-name-part taxon-name-part-type="genus" reg="Microborus">Microborus</tp:taxon-name-part> <tp:taxon-name-part taxon-name-part-type="species" reg="camerunus">camerunus</tp:taxon-name-part></tp:taxon-name><comment>(Eggers, 1919): synonymized with <tp:taxon-name><tp:taxon-name-part taxon-name-part-type="genus" reg="Microborus">M.</tp:taxon-name-part> <tp:taxon-name-part taxon-name-part-type="species" reg="boops">boops</tp:taxon-name-part></tp:taxon-name> Blandford, 1897, by <xref ref-type="bibr" rid="B10">Wood (1982)</xref>, here resurrected.</comment></tp:nomenclature-citation></tp:nomenclature-citation-list></tp:nomenclature><tp:treatment-sec sec-type="type material" id="SECID0EEKAE"><title>Type material examined.</title><p>Holotype of <italic><tp:taxon-name><tp:taxon-name-part taxon-name-part-type="genus" reg="Pseudocrypturgus">Pseudocrypturgus</tp:taxon-name-part> <tp:taxon-name-part taxon-name-part-type="species" reg="camerunus">camerunus</tp:taxon-name-part></tp:taxon-name></italic> Eggers (<named-content xmlns:xlink="http://www.w3.org/1999/xlink" content-type="dwc:institutional_code" xlink:type="simple">NHMW</named-content>). Holotype of <italic><tp:taxon-name><tp:taxon-name-part taxon-name-part-type="genus" reg="Microborus">Microborus</tp:taxon-name-part> <tp:taxon-name-part taxon-name-part-type="species" reg="boops">boops</tp:taxon-name-part></tp:taxon-name></italic> Blandford (<named-content xmlns:xlink="http://www.w3.org/1999/xlink" content-type="dwc:institutional_code" xlink:type="simple">BMNH</named-content>).</p></tp:treatment-sec><tp:treatment-sec sec-type="diagnosis" id="SECID0EKLAE"><title>Diagnosis.</title><p>Distinguished from <italic><tp:taxon-name><tp:taxon-name-part taxon-name-part-type="genus" reg="Microborus">M.</tp:taxon-name-part> <tp:taxon-name-part taxon-name-part-type="species" reg="brevisetosus">brevisetosus</tp:taxon-name-part></tp:taxon-name></italic> and <italic><tp:taxon-name><tp:taxon-name-part taxon-name-part-type="genus" reg="Microborus">M.</tp:taxon-name-part> <tp:taxon-name-part taxon-name-part-type="species" reg="boops">boops</tp:taxon-name-part></tp:taxon-name></italic> by the smooth and glabrous frons, the glabrous central area of the ventrites, the smooth posterior face of the protibiae, subconfluent strial punctures, and the slightly stouter body shape.</p></tp:treatment-sec><tp:treatment-sec sec-type="description" id="SECID0EGMAE"><title>Description</title><p>
            <bold>(male and female).</bold> <italic>Length</italic> 1.5 mm, 2.4 × longer than wide. <italic>Colour</italic> reddish brown, pronotum darker.</p><p>
            <italic>Head.</italic> Eyes separated above by 0.7 × their width. Frons smooth, shiny and lightly punctured, vestiture consisting of &lt;10 short setae on epistoma and 2 longer setae between eyes.</p><p>
            <italic>Pronotum</italic> smooth, shiny, with densely placed puntures.</p><!--PageBreak--><p>
            <italic>Elytra</italic> with striae impressed, punctures deep, subconfluent; interstriae about as broad as striae, with very fine irregularly spaced punctures; postero-lateral (interstrial) rim slightly elevated with 2–3 blunt granules. Vestiture consisting of scattered erect, golden setae on discal interstriae, somewhat shorter on declivity.</p><p>
            <italic>Legs.</italic> Protibiae with three lateral teeth (embedded denticles), and one additional tooth just above the inner mucro; posterior face smooth.</p><p>
            <italic>Ventral vestiture</italic> simple, on ventrites consisting of a few irregularly placed short setae close to the lateral margins.</p></tp:treatment-sec><tp:treatment-sec sec-type="distribution" id="SECID0EHNAE"><title>Distribution and biology.</title><p>Known from Ghana, Cameroon and Congo. New record: Cameroon, Mt. Cameroon south slope, 1600 m, GIS: [4.12, 9.16], <italic><tp:taxon-name><tp:taxon-name-part taxon-name-part-type="genus" reg="Ficus">Ficus</tp:taxon-name-part></tp:taxon-name></italic> branch, B. Jordal 28xi-8 [28. Nov. 2007] (<named-content xmlns:xlink="http://www.w3.org/1999/xlink" content-type="dwc:institutional_code" xlink:type="simple">ZMBN</named-content>/ENT_Scol4931, 4941). It was taken together with <italic><tp:taxon-name><tp:taxon-name-part taxon-name-part-type="genus" reg="Microborus">M.</tp:taxon-name-part> <tp:taxon-name-part taxon-name-part-type="species" reg="angustus">angustus</tp:taxon-name-part></tp:taxon-name></italic> under thick bark of large fallen <italic><tp:taxon-name><tp:taxon-name-part taxon-name-part-type="genus" reg="Ficus">Ficus</tp:taxon-name-part></tp:taxon-name></italic> tree (see above).</p><sec sec-type="Key to the Afrotropical species of Microborus" id="SECID0ELOAE"><title>Key to the Afrotropical species of <italic><tp:taxon-name><tp:taxon-name-part taxon-name-part-type="genus" reg="Microborus">Microborus</tp:taxon-name-part></tp:taxon-name></italic></title><table-wrap content-type="key" position="anchor" orientation="portrait"><table id="TID0EKDAE" rules="all"><tbody><tr><td rowspan="1" colspan="1">1</td><td rowspan="1" colspan="1">Nearly black, 2.8 × longer than wide; elytral interstria 7 on declivity sharply raised and almost serrated, with 4–5 sharp tubercles. Cameroon</td><td rowspan="1" colspan="1">
                      <bold><italic><tp:taxon-name><tp:taxon-name-part taxon-name-part-type="genus" reg="Microborus">M.</tp:taxon-name-part> <tp:taxon-name-part taxon-name-part-type="species" reg="angustus">angustus</tp:taxon-name-part></tp:taxon-name></italic> Jordal</bold>
                    </td></tr><tr><td rowspan="1" colspan="1">–</td><td rowspan="1" colspan="1">Reddish brown, 2.4–2.6 × longer than wide, elytral interstria 7 on declivity raised, tubercles obscure</td><td rowspan="1" colspan="1">
                      <bold>2</bold>
                    </td></tr><tr><td rowspan="1" colspan="1">2</td><td rowspan="1" colspan="1">Strial punctures on elytra separated on average by 0.7–1 × their diameter; ventrites 1–4 with recumbent short setae in transverse row along the posterior edge; frons with &gt;50 small setae, rather dense and moustache-like on epistoma; posterior face of protibiae with 2–5 sharp granules. Madagascar</td><td rowspan="1" colspan="1">
                      <bold><italic><tp:taxon-name><tp:taxon-name-part taxon-name-part-type="genus" reg="Microborus">M.</tp:taxon-name-part> <tp:taxon-name-part taxon-name-part-type="species" reg="brevisetosus">brevisetosus</tp:taxon-name-part></tp:taxon-name></italic> Jordal</bold>
                    </td></tr><tr><td rowspan="1" colspan="1">–</td><td rowspan="1" colspan="1">Strial punctures on elytra confluent or nearly so; ventrites with few short setae scattered along their lateral sides; frons with &lt;10 scattered setae; posterior face of protibiae smooth. Ghana-Congo</td><td rowspan="1" colspan="1">
                      <bold><italic><tp:taxon-name><tp:taxon-name-part taxon-name-part-type="genus" reg="Microborus">M.</tp:taxon-name-part> <tp:taxon-name-part taxon-name-part-type="species" reg="camerunus">camerunus</tp:taxon-name-part></tp:taxon-name></italic> (Eggers)</bold>
                    </td></tr><!--PageBreak--></tbody></table></table-wrap></sec><sec sec-type="Molecular data on Afrotropical species" id="SECID0EXRAE"><title>Molecular data on Afrotropical species</title><p>Gene sequences obtained via PCR are listed by their genbank accession numbers in Table <xref ref-type="table" rid="T1">1</xref>. Maximum likelihood and maximum parsimony provided consistent results across analyses, with all nodes maximally supported (Fig. <xref ref-type="fig" rid="F5">21</xref>). The three Afrotropical species formed a group separate from the single Neotropical species included, <italic><tp:taxon-name><tp:taxon-name-part taxon-name-part-type="genus" reg="Microborus">M.</tp:taxon-name-part> <tp:taxon-name-part taxon-name-part-type="species" reg="aberrans">aberrans</tp:taxon-name-part></tp:taxon-name></italic>. <italic><tp:taxon-name><tp:taxon-name-part taxon-name-part-type="genus" reg="Microborus">Microborus</tp:taxon-name-part> <tp:taxon-name-part taxon-name-part-type="species" reg="angustus">angustus</tp:taxon-name-part></tp:taxon-name></italic> was furthermore clearly distinct from the sympatric <italic><tp:taxon-name><tp:taxon-name-part taxon-name-part-type="genus" reg="Microborus">M.</tp:taxon-name-part> <tp:taxon-name-part taxon-name-part-type="species" reg="camerunus">camerunus</tp:taxon-name-part></tp:taxon-name></italic> that grouped closely with <italic><tp:taxon-name><tp:taxon-name-part taxon-name-part-type="genus" reg="Microborus">M.</tp:taxon-name-part> <tp:taxon-name-part taxon-name-part-type="species" reg="brevisetosus">brevisetosus</tp:taxon-name-part></tp:taxon-name></italic>, suggesting a role for allopatric divergence prior to the co-existence of <italic><tp:taxon-name><tp:taxon-name-part taxon-name-part-type="genus" reg="Microborus">M.</tp:taxon-name-part> <tp:taxon-name-part taxon-name-part-type="species" reg="angustatus">angustatus</tp:taxon-name-part></tp:taxon-name></italic> and <italic><tp:taxon-name><tp:taxon-name-part taxon-name-part-type="genus" reg="Microborus">M.</tp:taxon-name-part> <tp:taxon-name-part taxon-name-part-type="species" reg="camerunus">camerunus</tp:taxon-name-part></tp:taxon-name></italic>. Given the limited global scope in this study, it cannot be ruled out that the Afrotropical (or the Neotropical) fauna experienced two origins for this genus.</p><table-wrap id="T1" position="float" orientation="portrait"><label>Table 1.</label><caption><p>Samples included for DNA analyses.</p></caption><table id="TID0ERHAE" rules="all"><tbody><tr><th rowspan="1" colspan="1">Species</th><th rowspan="1" colspan="1">Voucher</th><th rowspan="1" colspan="1">Locality</th><th rowspan="1" colspan="1">COI</th><th rowspan="1" colspan="1">EF-1α</th><th rowspan="1" colspan="1">28S</th><th rowspan="1" colspan="1">CAD</th><th rowspan="1" colspan="1">ArgK</th><th rowspan="1" colspan="1">PABP1</th></tr><tr><td rowspan="1" colspan="1">
                      <italic><tp:taxon-name><tp:taxon-name-part taxon-name-part-type="genus" reg="Larinus">Larinus</tp:taxon-name-part></tp:taxon-name> sp.</italic>
                    </td><td rowspan="1" colspan="1">ClLar01</td><td rowspan="1" colspan="1">Russia: Vladivostok</td><td rowspan="1" colspan="1">HQ883622</td><td rowspan="1" colspan="1">HQ883707</td><td rowspan="1" colspan="1">HQ883541</td><td rowspan="1" colspan="1">HQ883773</td><td rowspan="1" colspan="1">HQ883854</td><td rowspan="1" colspan="1">KX160752</td></tr><tr><td rowspan="1" colspan="1">
                      <italic><tp:taxon-name><tp:taxon-name-part taxon-name-part-type="genus" reg="Porthetes">Porthetes</tp:taxon-name-part> <tp:taxon-name-part taxon-name-part-type="species" reg="hispidus">hispidus</tp:taxon-name-part></tp:taxon-name></italic>
                    </td><td rowspan="1" colspan="1">MoPor01</td><td rowspan="1" colspan="1">South Africa: Kokstad</td><td rowspan="1" colspan="1">HQ883666</td><td rowspan="1" colspan="1">HQ883737</td><td rowspan="1" colspan="1">HQ883577</td><td rowspan="1" colspan="1">HQ883805</td><td rowspan="1" colspan="1">HQ883895</td><td rowspan="1" colspan="1">KX160765</td></tr><tr><td rowspan="1" colspan="1">
                      <italic><tp:taxon-name><tp:taxon-name-part taxon-name-part-type="genus" reg="Microborus">Microborus</tp:taxon-name-part> <tp:taxon-name-part taxon-name-part-type="species" reg="aberrans">aberrans</tp:taxon-name-part></tp:taxon-name></italic>
                    </td><td rowspan="1" colspan="1">CtMic07</td><td rowspan="1" colspan="1">Brasil: Manaus</td><td rowspan="1" colspan="1">MF803724</td><td rowspan="1" colspan="1">MF803728</td><td rowspan="1" colspan="1">MF803715</td><td rowspan="1" colspan="1">MF803720</td><td rowspan="1" colspan="1">MF803717</td><td rowspan="1" colspan="1">MF803732</td></tr><tr><td rowspan="1" colspan="1">
                      <italic><tp:taxon-name><tp:taxon-name-part taxon-name-part-type="genus" reg="Microborus">Microborus</tp:taxon-name-part> <tp:taxon-name-part taxon-name-part-type="species" reg="angustus">angustus</tp:taxon-name-part></tp:taxon-name></italic>
                    </td><td rowspan="1" colspan="1">CtMic03</td><td rowspan="1" colspan="1">Cameroon: Mt. Cameroon</td><td rowspan="1" colspan="1">HQ883645</td><td rowspan="1" colspan="1">–</td><td rowspan="1" colspan="1">HQ883560</td><td rowspan="1" colspan="1">HQ883788</td><td rowspan="1" colspan="1">HQ883874</td><td rowspan="1" colspan="1">KU041929</td></tr><tr><td rowspan="1" colspan="1">
                      <italic><tp:taxon-name><tp:taxon-name-part taxon-name-part-type="genus" reg="Microborus">Microborus</tp:taxon-name-part> <tp:taxon-name-part taxon-name-part-type="species" reg="angustus">angustus</tp:taxon-name-part></tp:taxon-name></italic>
                    </td><td rowspan="1" colspan="1">CtMic04</td><td rowspan="1" colspan="1">Cameroon: Mt. Cameroon</td><td rowspan="1" colspan="1">MF803721</td><td rowspan="1" colspan="1">MF803725</td><td rowspan="1" colspan="1">MF803713</td><td rowspan="1" colspan="1">MF803718</td><td rowspan="1" colspan="1">MF803716</td><td rowspan="1" colspan="1">MF803729</td></tr><tr><td rowspan="1" colspan="1">
                      <italic><tp:taxon-name><tp:taxon-name-part taxon-name-part-type="genus" reg="Microborus">Microborus</tp:taxon-name-part> <tp:taxon-name-part taxon-name-part-type="species" reg="brevisetosus">brevisetosus</tp:taxon-name-part></tp:taxon-name></italic>
                    </td><td rowspan="1" colspan="1">CtMic01</td><td rowspan="1" colspan="1">Madagascar: Forêt de Tsimembo</td><td rowspan="1" colspan="1">HQ883645</td><td rowspan="1" colspan="1">HQ883724</td><td rowspan="1" colspan="1">HQ883559</td><td rowspan="1" colspan="1">HQ883787</td><td rowspan="1" colspan="1">–</td><td rowspan="1" colspan="1">–</td></tr><tr><td rowspan="1" colspan="1">
                      <italic><tp:taxon-name><tp:taxon-name-part taxon-name-part-type="genus" reg="Microborus">Microborus</tp:taxon-name-part> <tp:taxon-name-part taxon-name-part-type="species" reg="brevisetosus">brevisetosus</tp:taxon-name-part></tp:taxon-name></italic>
                    </td><td rowspan="1" colspan="1">CtMic06</td><td rowspan="1" colspan="1">Madagascar: Ankarafantsika NP</td><td rowspan="1" colspan="1">MF803723</td><td rowspan="1" colspan="1">MF803727</td><td rowspan="1" colspan="1">–</td><td rowspan="1" colspan="1">MF803719</td><td rowspan="1" colspan="1">–</td><td rowspan="1" colspan="1">MF803731</td></tr><tr><td rowspan="1" colspan="1">
                      <italic><tp:taxon-name><tp:taxon-name-part taxon-name-part-type="genus" reg="Microborus">Microborus</tp:taxon-name-part> <tp:taxon-name-part taxon-name-part-type="species" reg="camerunus">camerunus</tp:taxon-name-part></tp:taxon-name></italic>
                    </td><td rowspan="1" colspan="1">CtMic05</td><td rowspan="1" colspan="1">Cameroon: Mt. Cameroon</td><td rowspan="1" colspan="1">MF803722</td><td rowspan="1" colspan="1">MF803726</td><td rowspan="1" colspan="1">MF803714</td><td rowspan="1" colspan="1">–</td><td rowspan="1" colspan="1">–</td><td rowspan="1" colspan="1">MF803730</td></tr></tbody></table></table-wrap><fig id="F5" position="float" orientation="portrait"><label>Figure 21.</label><caption><p>Maximum likelihood phylogeny based on six gene fragments and a GTR model of gene evolution. Tree topology and bootstrap values were identical in the maximum parsimony analysis (L = 1657, CI = 0.85, RI = 072).</p></caption><graphic xmlns:xlink="http://www.w3.org/1999/xlink" xlink:href="zookeys-710-033-g005.jpg" position="float" orientation="portrait" xlink:type="simple" id="oo_163042.jpg"/></fig><p>Despite high morphological similarity, <italic><tp:taxon-name><tp:taxon-name-part taxon-name-part-type="genus" reg="Microborus">M.</tp:taxon-name-part> <tp:taxon-name-part taxon-name-part-type="species" reg="brevisetosus">brevisetosus</tp:taxon-name-part></tp:taxon-name></italic> and <italic><tp:taxon-name><tp:taxon-name-part taxon-name-part-type="genus" reg="Microborus">M.</tp:taxon-name-part> <tp:taxon-name-part taxon-name-part-type="species" reg="camerunus">camerunus</tp:taxon-name-part></tp:taxon-name></italic> differed by 15.3–16.1 % at COI. An average divergence of 2.4–3.3% at five nuclear loci leave no doubt about each species validity. The largest nuclear variation was found in 28S (3.9%), a substantial difference for morphologically similar taxa (see e.g. <xref ref-type="bibr" rid="B6">Jordal and Kambestad 2014</xref>). Guided by the molecular data, a search for consistent morphological differences was found in the frons, elytral declivity and the venter of these beetles. Hence, the overall similarity that has led previous researchers to synonymise <italic><tp:taxon-name><tp:taxon-name-part taxon-name-part-type="genus" reg="Microborus">M.</tp:taxon-name-part> <tp:taxon-name-part taxon-name-part-type="species" reg="camerunus">camerunus</tp:taxon-name-part></tp:taxon-name></italic> with <italic><tp:taxon-name><tp:taxon-name-part taxon-name-part-type="genus" reg="Microborus">M.</tp:taxon-name-part> <tp:taxon-name-part taxon-name-part-type="species" reg="boops">boops</tp:taxon-name-part></tp:taxon-name></italic> (<xref ref-type="bibr" rid="B10">Wood 1982</xref>), emphasizes the need for careful consideration of possible semi-cryptic character differences. The low rate of change in morphological characters for the genus as a whole, as documented by the close similarity to the mid-Cretaceous fossil <italic><tp:taxon-name><tp:taxon-name-part taxon-name-part-type="genus" reg="Microborus">M.</tp:taxon-name-part> <tp:taxon-name-part taxon-name-part-type="species" reg="inertus">inertus</tp:taxon-name-part></tp:taxon-name></italic> Cognato &amp; Grimaldi, 2009 (see <xref ref-type="bibr" rid="B3">Cognato and Grimaldi 2009</xref>), makes it advisable to base new synonymies on genetic data and rigorous morphological examination.</p><!--PageBreak--></sec></tp:treatment-sec><tp:treatment-sec><!--Section generated to contain objects referenced in tp:taxon-treatment.--><fig id="F2" position="float" orientation="portrait"><label>Figures 3–8.</label><caption><p>Dorsal and lateral view of the Afrotropical species of <italic><tp:taxon-name><tp:taxon-name-part taxon-name-part-type="genus" reg="Microborus">Microborus</tp:taxon-name-part></tp:taxon-name></italic>. <bold>3–4</bold> <italic><tp:taxon-name><tp:taxon-name-part taxon-name-part-type="genus" reg="Microborus">M.</tp:taxon-name-part> <tp:taxon-name-part taxon-name-part-type="species" reg="angustatus">angustatus</tp:taxon-name-part></tp:taxon-name></italic> <bold>5–6</bold> <italic><tp:taxon-name><tp:taxon-name-part taxon-name-part-type="genus" reg="Microborus">M.</tp:taxon-name-part> <tp:taxon-name-part taxon-name-part-type="species" reg="brevisetosus">brevisetosus</tp:taxon-name-part></tp:taxon-name></italic> <bold>7–8</bold> <italic><tp:taxon-name><tp:taxon-name-part taxon-name-part-type="genus" reg="Microborus">M.</tp:taxon-name-part> <tp:taxon-name-part taxon-name-part-type="species" reg="camerunus">camerunus</tp:taxon-name-part></tp:taxon-name></italic>.</p></caption><graphic xmlns:xlink="http://www.w3.org/1999/xlink" xlink:href="zookeys-710-033-g002.jpg" position="float" orientation="portrait" xlink:type="simple" id="oo_163039.jpg"/></fig><fig id="F3" position="float" orientation="portrait"><label>Figures 9–17.</label><caption><p>Head, venter and declivity of the Afrotropical species of <italic><tp:taxon-name><tp:taxon-name-part taxon-name-part-type="genus" reg="Microborus">Microborus</tp:taxon-name-part></tp:taxon-name></italic>. <bold>9–11</bold> <italic><tp:taxon-name><tp:taxon-name-part taxon-name-part-type="genus" reg="Microborus">M.</tp:taxon-name-part> <tp:taxon-name-part taxon-name-part-type="species" reg="angustatus">angustatus</tp:taxon-name-part></tp:taxon-name></italic> <bold>12–14</bold> <italic><tp:taxon-name><tp:taxon-name-part taxon-name-part-type="genus" reg="Microborus">M.</tp:taxon-name-part> <tp:taxon-name-part taxon-name-part-type="species" reg="brevisetosus">brevisetosus</tp:taxon-name-part></tp:taxon-name></italic> <bold>15–17</bold> <italic><tp:taxon-name><tp:taxon-name-part taxon-name-part-type="genus" reg="Microborus">M.</tp:taxon-name-part> <tp:taxon-name-part taxon-name-part-type="species" reg="camerunus">camerunus</tp:taxon-name-part></tp:taxon-name></italic>.</p></caption><graphic xmlns:xlink="http://www.w3.org/1999/xlink" xlink:href="zookeys-710-033-g003.jpg" position="float" orientation="portrait" xlink:type="simple" id="oo_163040.jpg"/></fig></tp:treatment-sec><ref-list><ref id="B10"><mixed-citation xmlns:xlink="http://www.w3.org/1999/xlink" xlink:type="simple">
          <person-group><name name-style="western"><surname>Wood</surname><given-names>SL</given-names></name></person-group> (<year>1982</year>) <article-title>The bark and ambrosia beetles of North and Central America (<tp:taxon-name><tp:taxon-name-part taxon-name-part-type="order">Coleoptera</tp:taxon-name-part></tp:taxon-name>: <tp:taxon-name><tp:taxon-name-part taxon-name-part-type="family">Scolytidae</tp:taxon-name-part></tp:taxon-name>), a taxonomic monograph.</article-title> <source>Great Basin Naturalist Memoirs</source> <volume>6</volume>: <fpage>1</fpage>–<lpage>1359</lpage>.</mixed-citation></ref><ref id="B6"><mixed-citation xmlns:xlink="http://www.w3.org/1999/xlink" xlink:type="simple">
          <person-group><name name-style="western"><surname>Jordal</surname><given-names>BH</given-names></name><name name-style="western"><surname>Kambestad</surname><given-names>M</given-names></name></person-group> (<year>2014</year>) <article-title>DNA barcoding of bark and ambrosia beetles reveals excessive NUMTs and consistent east-west divergence across Palearctic forests.</article-title> <source>Molecular Ecology Resources</source> <volume>14</volume>: <fpage>7</fpage>–<lpage>17</lpage>. <ext-link xlink:type="simple" ext-link-type="doi" xlink:href="10.1111/1755-0998.12150">https://doi.org/10.1111/1755-0998.12150</ext-link></mixed-citation></ref><ref id="B3"><mixed-citation xmlns:xlink="http://www.w3.org/1999/xlink" xlink:type="simple">
          <person-group><name name-style="western"><surname>Cognato</surname><given-names>AI</given-names></name><name name-style="western"><surname>Grimaldi</surname><given-names>D</given-names></name></person-group> (<year>2009</year>) <article-title>100 million years of morphological conservation in bark beetles (<tp:taxon-name><tp:taxon-name-part taxon-name-part-type="order">Coleoptera</tp:taxon-name-part></tp:taxon-name>: <tp:taxon-name><tp:taxon-name-part taxon-name-part-type="family">Curculionidae</tp:taxon-name-part></tp:taxon-name>: <tp:taxon-name><tp:taxon-name-part taxon-name-part-type="subfamily">Scolytinae</tp:taxon-name-part></tp:taxon-name>).</article-title> <source>Systematic Entomology</source> <volume>34</volume>: <fpage>93</fpage>–<lpage>100</lpage>. <ext-link xlink:type="simple" ext-link-type="doi" xlink:href="10.1111/j.1365-3113.2008.00441.x">https://doi.org/10.1111/j.1365-3113.2008.00441.x</ext-link></mixed-citation></ref></ref-list></tp:taxon-treatment>
